# Supplementary material for: An Immunoenzymatic Method for the Determination of Ochratoxin A in Biological Liquids (Colostrum and Cow’s Milk)
Source: Toxins (Basel). 2021 Sep 22;13(10):673. doi: 10.3390/toxins13100673 (PMC8538136; doi:10.3390/toxins13100673)
Supplement: Supplementary file 1 [file toxins-13-00673-s001.zip]

Archive with 1 entries (1 files):
- toxins-1378779-supplementary.pdf
